# Supplementary material for: The Natural History of CNGB1-Related Retinopathy: A Longitudinal Phenotypic Analysis
Source: Int J Mol Sci. 2022 Jun 17;23(12):6785. doi: 10.3390/ijms23126785 (PMC9245601; doi:10.3390/ijms23126785)
Supplement: Supplementary file 1 [file ijms-23-06785-s001.zip]

Archive with 2 entries (2 files):
- ijms-1758271 Supplementary figure.pdf
- ijms-1758271 supplementary table.jpg
